# Supplementary material for: Differential Effects of Multiple Dimensions of Poverty on Child Behavioral Problems: Results from the A-CHILD Study
Source: Int J Environ Res Public Health. 2021 Nov 11;18(22):11821. doi: 10.3390/ijerph182211821 (PMC8624981; doi:10.3390/ijerph182211821)
Supplement: Supplementary file 1 [file ijerph-18-11821-s001.zip]

Archive with 1 entries (1 files):
- ijerph-1456177-supplementary.pdf
